# Supplementary material for: Efficient Activation of Peroxymonosulfate by Cobalt Supported Used Resin Based Carbon Ball Catalyst for the Degradation of Ibuprofen
Source: Materials (Basel). 2022 Jul 18;15(14):5003. doi: 10.3390/ma15145003 (PMC9321845; doi:10.3390/ma15145003)
Supplement: Supplementary file 1 [file materials-15-05003-s001.zip]

Archive with 1 entries (1 files):
- materials-1795695-supplementary.pdf
